# Supplementary material for: ESBL/pAmpC-Producing Escherichia coli Causing Urinary Tract Infections in Non-Related Companion Animals and Humans
Source: Antibiotics (Basel). 2022 Apr 22;11(5):559. doi: 10.3390/antibiotics11050559 (PMC9137695; doi:10.3390/antibiotics11050559)
Supplement: Supplementary file 1 [file antibiotics-11-00559-s001.zip]

Archive with 1 entries (1 files):
- antibiotics-1682973-supplementary.pdf
